# Supplementary material for: A Novel Mechanism of S-equol Action in Neurons and Astrocytes: The Possible Involvement of GPR30/GPER1
Source: Int J Mol Sci. 2019 Oct 18;20(20):5178. doi: 10.3390/ijms20205178 (PMC6829462; doi:10.3390/ijms20205178)
Supplement: Supplementary file 1 [file ijms-20-05178-s001.zip]

Archive with 4 entries (4 files):
- Supplementary_materials/SF-1.eps
- Supplementary_materials/SF-2.eps
- Supplementary_materials/SF-3.eps
- Supplementary_materials/Supplementary Materials Figure Legends.docx
